# Supplementary material for: Personalized Use of an Adjustable Movement-Controlled Video Game in Obstetric Brachial Plexus Palsy during Physiotherapy Sessions at School: A Case Report
Source: Healthcare (Basel). 2023 Jul 12;11(14):2008. doi: 10.3390/healthcare11142008 (PMC10379120; doi:10.3390/healthcare11142008)
Supplement: Supplementary file 1 [file healthcare-11-02008-s001.zip]

Archive with 1 entries (1 files):
- healthcare-2419447-supplementary.pdf
